# Supplementary material for: AtSNP_TATAdb: Candidate Molecular Markers of Plant Advantages Related to Single Nucleotide Polymorphisms within Proximal Promoters of Arabidopsis thaliana L
Source: Int J Mol Sci. 2024 Jan 3;25(1):607. doi: 10.3390/ijms25010607 (PMC10779315; doi:10.3390/ijms25010607)
Supplement: Supplementary file 1 [file ijms-25-00607-s001.zip]

Archive with 1 entries (1 files):
- ijms-2720584-supplementary.pdf
